# Supplementary material for: The Impact of Acute Ammonia Nitrogen Stress on the Gill Tissue Structure and Antioxidant Ability of Gills and Red and White Muscle in Juvenile Yellowfin Tuna (Thunnus albacares)
Source: Antioxidants (Basel). 2024 Nov 6;13(11):1357. doi: 10.3390/antiox13111357 (PMC11591170; doi:10.3390/antiox13111357)
Supplement: Supplementary file 1 [file antioxidants-13-01357-s001.zip]

Archive with 1 entries (1 files):
- antioxidants-3200004-supplementary.pdf
